# Supplementary material for: Maternal Prenatal Factors and Child Adiposity in Associations with Cardiometabolic Risk Factors in Term-Born Chinese Children at the Age of 2 Years
Source: Nutrients. 2023 Jul 27;15(15):3342. doi: 10.3390/nu15153342 (PMC10421441; doi:10.3390/nu15153342)
Supplement: Supplementary file 1 [file nutrients-15-03342-s001.zip]

Archive with 1 entries (1 files):
- nutrients-2470384-supplementary.pdf
